# Supplementary material for: First Descriptive Analysis of the Faecal Microbiota of Wild and Anthropized Barbary Macaques (Macaca sylvanus) in the Region of Bejaia, Northeast Algeria
Source: Biology (Basel). 2022 Jan 25;11(2):187. doi: 10.3390/biology11020187 (PMC8869477; doi:10.3390/biology11020187)
Supplement: Supplementary file 1 [file biology-11-00187-s001.zip]

Archive with 1 entries (1 files):
- biology-1490237-supplementary.pdf
